# Supplementary material for: Restaging after neoadjuvant FOLFIRINOX for localized pancreatic cancer: a clinical calculator from the Trans-Atlantic Pancreatic Surgery consortium
Source: J Natl Cancer Inst. 2026 Mar 17;118(6):1108–14. doi: 10.1093/jnci/djag024 (PMC13247336; doi:10.1093/jnci/djag024)
Supplement: djag024_Supplementary_Data [file djag024_supplementary_data.zip]

Archive with 1 entries (1 files):
- Dekker - Supplementary material.docx
